# Supplementary material for: Interleukin-2-mediated NF-κB-dependent mRNA splicing modulates interferon gamma protein production
Source: EMBO Rep. 2024 Nov 22;26(1):16–35. doi: 10.1038/s44319-024-00324-1 (PMC11724048; doi:10.1038/s44319-024-00324-1)
Supplement: Supplementary file 2 — Source data Fig. 1 [file 44319_2024_324_MOESM2_ESM.zip]

Archive with 12 entries (12 files):
- fig 1a ELISA concentration.csv
- __MACOSX/._fig 1a ELISA concentration.csv
- fig 1b qpcr relative expression.csv
- __MACOSX/._fig 1b qpcr relative expression.csv
- fig 1c concentration .csv
- __MACOSX/._fig 1c concentration .csv
- fig 1d qpcr relative expression.csv
- __MACOSX/._fig 1d qpcr relative expression.csv
- fig 1e qpcr relative expression.csv
- __MACOSX/._fig 1e qpcr relative expression.csv
- fig 1f RNA percent stability.csv
- __MACOSX/._fig 1f RNA percent stability.csv
