# Supplementary material for: Interleukin-2-mediated NF-κB-dependent mRNA splicing modulates interferon gamma protein production
Source: EMBO Rep. 2024 Nov 22;26(1):16–35. doi: 10.1038/s44319-024-00324-1 (PMC11724048; doi:10.1038/s44319-024-00324-1)
Supplement: Supplementary file 2 — Source data Fig. 1 [file 44319_2024_324_MOESM2_ESM.zip › fig 1a ELISA concentration.csv]

	pg/mL	pg/mL	pg/mL
Mock	0.0000	0.0000	0.000
IL-2	0.0000	0.0000	0.000
IL-12	0.0000	0.0000	0.000
IL-12+IL-2	17.5545	35.8615	9.716
