# Supplementary material for: Interleukin-2-mediated NF-κB-dependent mRNA splicing modulates interferon gamma protein production
Source: EMBO Rep. 2024 Nov 22;26(1):16–35. doi: 10.1038/s44319-024-00324-1 (PMC11724048; doi:10.1038/s44319-024-00324-1)
Supplement: Supplementary file 2 — Source data Fig. 1 [file 44319_2024_324_MOESM2_ESM.zip › fig 1b qpcr relative expression.csv]

Mock	Mock	Mock	IL-2	IL-2	IL-2	IL-12	IL-12	IL-12	IL-12 + IL-2	IL-12 + IL-2	IL-12 + IL-2
1.00022358	1.00823331	1.00723989	0.99162875	1.03266230	0.83524173	1.91666644	4.11258545	5.98481052	19.46849090	61.95910640	61.13117090
