# Supplementary material for: Interleukin-2-mediated NF-κB-dependent mRNA splicing modulates interferon gamma protein production
Source: EMBO Rep. 2024 Nov 22;26(1):16–35. doi: 10.1038/s44319-024-00324-1 (PMC11724048; doi:10.1038/s44319-024-00324-1)
Supplement: Supplementary file 2 — Source data Fig. 1 [file 44319_2024_324_MOESM2_ESM.zip › fig 1c concentration .csv]

	IL-2	IL-2	IL-2	IL-12	IL-12	IL-12	IL-2 + IL-12	IL-2 + IL-12	IL-2 + IL-12
3h	41.180	43.500	38.860	86.635	88.980	52.790	229.720	301.160	125.575
6h	73.760	78.440	78.440	635.680	653.215	360.355	3147.800	4636.315	1545.270
