# Supplementary material for: Interleukin-2-mediated NF-κB-dependent mRNA splicing modulates interferon gamma protein production
Source: EMBO Rep. 2024 Nov 22;26(1):16–35. doi: 10.1038/s44319-024-00324-1 (PMC11724048; doi:10.1038/s44319-024-00324-1)
Supplement: Supplementary file 2 — Source data Fig. 1 [file 44319_2024_324_MOESM2_ESM.zip › fig 1d qpcr relative expression.csv]

	IL-2	IL-2	IL-2	IL-12	IL-12	IL-12	IL-12 + IL-2	IL-12 + IL-2	IL-12 + IL-2
3h	8.51008261	8.60601378	6.51408240	46.6698469	56.7425140	28.9634935	70.6427415	135.8374450	48.0299622
6h	4.96405312	3.31522216	3.62349656	47.8211884	44.9695050	21.6363012	157.8588160	184.1464540	74.6859701
