# Supplementary material for: Interleukin-2-mediated NF-κB-dependent mRNA splicing modulates interferon gamma protein production
Source: EMBO Rep. 2024 Nov 22;26(1):16–35. doi: 10.1038/s44319-024-00324-1 (PMC11724048; doi:10.1038/s44319-024-00324-1)
Supplement: Supplementary file 2 — Source data Fig. 1 [file 44319_2024_324_MOESM2_ESM.zip › fig 1e qpcr relative expression.csv]

	IL-12 6h	IL-12 6h	IL-12 6h	IL-12 + IL-2 6h	IL-12 + IL-2 6h	IL-12 + IL-2 6h
Total	1.01332675	1.00000000	1.00028594	1.02272264	1.02325570	1.00783940
4SU labelled	1.32131260	1.11661358	1.90494935	1.93259517	1.56997945	1.84803973
