# Supplementary material for: Interleukin-2-mediated NF-κB-dependent mRNA splicing modulates interferon gamma protein production
Source: EMBO Rep. 2024 Nov 22;26(1):16–35. doi: 10.1038/s44319-024-00324-1 (PMC11724048; doi:10.1038/s44319-024-00324-1)
Supplement: Supplementary file 2 — Source data Fig. 1 [file 44319_2024_324_MOESM2_ESM.zip › fig 1f RNA percent stability.csv]

Hours	ActD	ActD	ActD	ActD + IL-2	ActD + IL-2	ActD + IL-2
0	100.000000000	100.000000000	100.0	100.00000000	100.00000000	100.0
1	110.980538000	118.930852700	84.7	110.61996300	114.71668900	109.1
2	55.577504000	63.872861100	40.7	80.41903100	95.40000000	71.3
3	25.030000000	33.319439200	25.7	43.76891800	42.26767100	32.2
