# Supplementary material for: Interleukin-2-mediated NF-κB-dependent mRNA splicing modulates interferon gamma protein production
Source: EMBO Rep. 2024 Nov 22;26(1):16–35. doi: 10.1038/s44319-024-00324-1 (PMC11724048; doi:10.1038/s44319-024-00324-1)
Supplement: Supplementary file 3 — Source data Fig. 2 [file 44319_2024_324_MOESM3_ESM.zip]

Archive with 32 entries (28 files):
- 2B/
- __MACOSX/._2B
- 2B/2100 expert_DNA 7500_DE13805338_2021-10-06_16-45-39.pdf
- __MACOSX/2B/._2100 expert_DNA 7500_DE13805338_2021-10-06_16-45-39.pdf
- 2B/gel image 2100 expert_DNA 7500_DE13805338_2021-10-06_16-45-39_GEL.jpg
- __MACOSX/2B/._gel image 2100 expert_DNA 7500_DE13805338_2021-10-06_16-45-39_GEL.jpg
- 2B/2b original gels for bioanalyzer data.pdf
- __MACOSX/2B/._2b original gels for bioanalyzer data.pdf
- 2B/.DS_Store
- __MACOSX/2B/._.DS_Store
- 2D/
- __MACOSX/._2D
- 2D/fig 2d intron 1.csv
- __MACOSX/2D/._fig 2d intron 1.csv
- 2D/fig 2d intron 2.csv
- __MACOSX/2D/._fig 2d intron 2.csv
- 2D/fig 2d intron 3.csv
- __MACOSX/2D/._fig 2d intron 3.csv
- 2E/
- __MACOSX/._2E
- 2E/fig 2e elisa ifng concentration data.csv
- __MACOSX/2E/._fig 2e elisa ifng concentration data.csv
- 2E/fig 2e intron 1 numerical data.csv
- __MACOSX/2E/._fig 2e intron 1 numerical data.csv
- 2F/
- __MACOSX/._2F
- 2F/fig 2f intron 1.csv
- __MACOSX/2F/._fig 2f intron 1.csv
- 2F/fig 2f intron 2.csv
- __MACOSX/2F/._fig 2f intron 2.csv
- 2F/fig 2f intron 3.csv
- __MACOSX/2F/._fig 2f intron 3.csv
