# Supplementary material for: Interleukin-2-mediated NF-κB-dependent mRNA splicing modulates interferon gamma protein production
Source: EMBO Rep. 2024 Nov 22;26(1):16–35. doi: 10.1038/s44319-024-00324-1 (PMC11724048; doi:10.1038/s44319-024-00324-1)
Supplement: Supplementary file 3 — Source data Fig. 2 [file 44319_2024_324_MOESM3_ESM.zip › 2D/fig 2d intron 1.csv]

	IL-12	IL-12	IL-12	IL-12+IL-2	IL-12+IL-2	IL-12+IL-2
3	1.00233765	1.00993479	1.00586836	0.79867318	0.53814240	0.66859850
6	1.00376847	1.01447572	1.00063301	0.02681605	0.01494792	0.08227322
