# Supplementary material for: Interleukin-2-mediated NF-κB-dependent mRNA splicing modulates interferon gamma protein production
Source: EMBO Rep. 2024 Nov 22;26(1):16–35. doi: 10.1038/s44319-024-00324-1 (PMC11724048; doi:10.1038/s44319-024-00324-1)
Supplement: Supplementary file 3 — Source data Fig. 2 [file 44319_2024_324_MOESM3_ESM.zip › 2D/fig 2d intron 2.csv]

	IL-12	IL-12	IL-12	IL-12+IL-2	IL-12+IL-2	IL-12+IL-2
3	1.01878692	1.05258516	1.08259621	0.83627663	0.89818917	0.72326193
6	0.97861053	1.00334609	1.01322411	0.07832912	0.07689841	0.22231636
