# Supplementary material for: Interleukin-2-mediated NF-κB-dependent mRNA splicing modulates interferon gamma protein production
Source: EMBO Rep. 2024 Nov 22;26(1):16–35. doi: 10.1038/s44319-024-00324-1 (PMC11724048; doi:10.1038/s44319-024-00324-1)
Supplement: Supplementary file 3 — Source data Fig. 2 [file 44319_2024_324_MOESM3_ESM.zip › 2D/fig 2d intron 3.csv]

	IL-12	IL-12	IL-12	IL-12+IL-2	IL-12+IL-2	IL-12+IL-2
3	1.00233765	1.00993479	1.00035261	0.92746910	0.77453344	0.62782699
6	1.00029113	1.06608256	1.00153961	0.26936889	0.43229970	0.15053356
