# Supplementary material for: Interleukin-2-mediated NF-κB-dependent mRNA splicing modulates interferon gamma protein production
Source: EMBO Rep. 2024 Nov 22;26(1):16–35. doi: 10.1038/s44319-024-00324-1 (PMC11724048; doi:10.1038/s44319-024-00324-1)
Supplement: Supplementary file 3 — Source data Fig. 2 [file 44319_2024_324_MOESM3_ESM.zip › 2E/fig 2e elisa ifng concentration data.csv]

Hours	IL-12	IL-12	IL-12	IL-12 + IL-2	IL-12 + IL-2	IL-12 + IL-2
0.0	38.4	0.0	0.00	38.300	0.000	0.000
1.5	8.2	34.5	0.00	45.920	26.410	0.000
3.0	307.2	175.8	84.18	855.970	566.790	307.240
4.5	915.7	654.3	433.50	2888.170	2090.090	1258.350
6.0	2134.8	1778.5	1080.55	7987.250	5412.440	3194.690
7.5	2760.2	2714.2	1253.52	7406.130	8838.810	5040.150
