# Supplementary material for: Interleukin-2-mediated NF-κB-dependent mRNA splicing modulates interferon gamma protein production
Source: EMBO Rep. 2024 Nov 22;26(1):16–35. doi: 10.1038/s44319-024-00324-1 (PMC11724048; doi:10.1038/s44319-024-00324-1)
Supplement: Supplementary file 3 — Source data Fig. 2 [file 44319_2024_324_MOESM3_ESM.zip › 2E/fig 2e intron 1 numerical data.csv]

Hours	IL-12	IL-12	IL-12	IL-12 + IL-2	IL-12 + IL-2	IL-12 + IL-2
1.5	1.00361006	1.00536662	1.00395203	1.0049987	0.70526181	0.34990433
3	1.00000971	0.96629069	1.0091953	1.13359415	0.96490224	0.25388109
4.5	1.02604071	1.02604071	1.00392855	0.85915631	0.48792025	1.39209635
6	1.00657663	1.00657663	1.02619523	0.14652845	0.12909452	0.27828845
7.5	1.00041048	1.00041048	1.00372361	0.25169985	0.11889893	0.05691926
9	1.00093661	1.00093661	1.00796124	0.14418612	0.13310558	0.51281963
12	1.00141737	1.00141737	1.01538562	0.31376279	0.56644236	0.69583243
