# Supplementary material for: Interleukin-2-mediated NF-κB-dependent mRNA splicing modulates interferon gamma protein production
Source: EMBO Rep. 2024 Nov 22;26(1):16–35. doi: 10.1038/s44319-024-00324-1 (PMC11724048; doi:10.1038/s44319-024-00324-1)
Supplement: Supplementary file 3 — Source data Fig. 2 [file 44319_2024_324_MOESM3_ESM.zip › 2F/fig 2f intron 2.csv]

IL12	IL12	IL12	IL12+IL-2	IL12+IL-2	IL12+IL-2
1.00643820	1.00060499	1.00106406	0.15561396	0.28562856	0.19629332
