# Supplementary material for: Interleukin-2-mediated NF-κB-dependent mRNA splicing modulates interferon gamma protein production
Source: EMBO Rep. 2024 Nov 22;26(1):16–35. doi: 10.1038/s44319-024-00324-1 (PMC11724048; doi:10.1038/s44319-024-00324-1)
Supplement: Supplementary file 4 — Source data Fig. 3 [file 44319_2024_324_MOESM4_ESM.zip]

Archive with 30 entries (27 files):
- 3C/
- __MACOSX/._3C
- 3C/fig 3c intron1.csv
- __MACOSX/3C/._fig 3c intron1.csv
- 3C/fig 3c intron2.csv
- __MACOSX/3C/._fig 3c intron2.csv
- 3E/
- __MACOSX/._3E
- 3E/fig 3e intron 1.csv
- __MACOSX/3E/._fig 3e intron 1.csv
- 3E/fig 3e intron 2.csv
- __MACOSX/3E/._fig 3e intron 2.csv
- 3I/
- __MACOSX/._3I
- 3I/fig 3i numerical data intron 1.csv
- __MACOSX/3I/._fig 3i numerical data intron 1.csv
- 3I/fig 3i numerical data intron 2.csv
- __MACOSX/3I/._fig 3i numerical data intron 2.csv
- fig 3a numerical data .csv
- __MACOSX/._fig 3a numerical data .csv
- fig 3b.csv
- __MACOSX/._fig 3b.csv
- fig 3d.csv
- __MACOSX/._fig 3d.csv
- fig 3f.csv
- __MACOSX/._fig 3f.csv
- fig 3g numerical data.csv
- __MACOSX/._fig 3g numerical data.csv
- fig 3h relative expression qpcr data.csv
- __MACOSX/._fig 3h relative expression qpcr data.csv
