# Supplementary material for: Interleukin-2-mediated NF-κB-dependent mRNA splicing modulates interferon gamma protein production
Source: EMBO Rep. 2024 Nov 22;26(1):16–35. doi: 10.1038/s44319-024-00324-1 (PMC11724048; doi:10.1038/s44319-024-00324-1)
Supplement: Supplementary file 4 — Source data Fig. 3 [file 44319_2024_324_MOESM4_ESM.zip › 3C/fig 3c intron1.csv]

	No inhibitor	No inhibitor	No inhibitor	No inhibitor	BAY-11	BAY-11	BAY-11	BAY-11
IL-12	1.00729717	1.03091268	1.00079143	1.00357759	1.00728684	1.00032558	1.00013368	1.00015789
IL-12+IL-2	0.23774242	0.43004085	0.24633409	0.20161479	1.29142590	0.52782385	1.44880691	1.45102326
