# Supplementary material for: Interleukin-2-mediated NF-κB-dependent mRNA splicing modulates interferon gamma protein production
Source: EMBO Rep. 2024 Nov 22;26(1):16–35. doi: 10.1038/s44319-024-00324-1 (PMC11724048; doi:10.1038/s44319-024-00324-1)
Supplement: Supplementary file 4 — Source data Fig. 3 [file 44319_2024_324_MOESM4_ESM.zip › 3E/fig 3e intron 1.csv]

	No treatment	No treatment	No treatment	No treatment	+ActD +BAY-11	+ActD +BAY-11	+ActD +BAY-11	+ActD +BAY-11
IL-12	1.00675554	1.01214939		1.00611328	1.04915650	1.00011057		1.00007683
IL-12 + IL-2	0.26930497	0.08626342		0.47750498	1.81232995	2.90868124		6.19599738
