# Supplementary material for: Interleukin-2-mediated NF-κB-dependent mRNA splicing modulates interferon gamma protein production
Source: EMBO Rep. 2024 Nov 22;26(1):16–35. doi: 10.1038/s44319-024-00324-1 (PMC11724048; doi:10.1038/s44319-024-00324-1)
Supplement: Supplementary file 4 — Source data Fig. 3 [file 44319_2024_324_MOESM4_ESM.zip › 3E/fig 3e intron 2.csv]

	No treatment	No treatment	No treatment	No treatment	+ActD +BAY-11	+ActD +BAY-11	+ActD +BAY-11	+ActD +BAY-11
IL-12	1.00069645	1.00456206	1.00011563		1.00559960	1.02681047	1.00999336
IL-12 + IL-2	0.40027015	0.19407249	0.33935884		1.49190502	1.10621113	3.54198726
