# Supplementary material for: Interleukin-2-mediated NF-κB-dependent mRNA splicing modulates interferon gamma protein production
Source: EMBO Rep. 2024 Nov 22;26(1):16–35. doi: 10.1038/s44319-024-00324-1 (PMC11724048; doi:10.1038/s44319-024-00324-1)
Supplement: Supplementary file 4 — Source data Fig. 3 [file 44319_2024_324_MOESM4_ESM.zip › 3I/fig 3i numerical data intron 1.csv]

	IL-12	IL-12	IL-12	IL-12	IL-12 + IL-2	IL-12 + IL-2	IL-12 + IL-2	IL-12 + IL-2
Mock	1.01011050	1.00580190	1.13467827	1.00013442	0.46807606	0.18035220	0.42751618	0.44041211
Afu	1.01149953	1.00010535	1.00314056	1.10843824	2.24799053	0.19323879	1.48685292	0.36679906
