# Supplementary material for: Interleukin-2-mediated NF-κB-dependent mRNA splicing modulates interferon gamma protein production
Source: EMBO Rep. 2024 Nov 22;26(1):16–35. doi: 10.1038/s44319-024-00324-1 (PMC11724048; doi:10.1038/s44319-024-00324-1)
Supplement: Supplementary file 4 — Source data Fig. 3 [file 44319_2024_324_MOESM4_ESM.zip › 3I/fig 3i numerical data intron 2.csv]

	IL-12	IL-12	IL-12	IL-12	IL-12	IL-12 + IL-2	IL-12 + IL-2	IL-12 + IL-2	IL-12 + IL-2	IL-12 + IL-2
Mock	1.00243956	1.01788578	1.01248812	1.03357939	1.00226956	0.48256871	0.59855581	0.14890066	0.38349920	0.22482613
Afu	1.02670730	1.09085238	1.04977775	1.00468287	1.00123517	1.38760019	0.22129940	0.31720266	0.39297514	0.78907094
