# Supplementary material for: Interleukin-2-mediated NF-κB-dependent mRNA splicing modulates interferon gamma protein production
Source: EMBO Rep. 2024 Nov 22;26(1):16–35. doi: 10.1038/s44319-024-00324-1 (PMC11724048; doi:10.1038/s44319-024-00324-1)
Supplement: Supplementary file 4 — Source data Fig. 3 [file 44319_2024_324_MOESM4_ESM.zip › fig 3a numerical data .csv]

	No inhibitor	No inhibitor	No inhibitor	No inhibitor	No inhibitor	BAY-11	BAY-11	BAY-11	BAY-11	BAY-11
Mock	1578.5	1910.5	1684.5	2166.0	2394.5	1230.0	2502.5	1584.5
IL-12	19802.5	18521.0	14048.5	21035.0	23055.5	7383.5	13105.5	7958.5	17319.0	15537.0
IL-2 + IL-12	31154.5	24538.5	23804.5	31326.5	34009.5	7587.0	10504.0	6707.0	12030.5	15312.5
