# Supplementary material for: Interleukin-2-mediated NF-κB-dependent mRNA splicing modulates interferon gamma protein production
Source: EMBO Rep. 2024 Nov 22;26(1):16–35. doi: 10.1038/s44319-024-00324-1 (PMC11724048; doi:10.1038/s44319-024-00324-1)
Supplement: Supplementary file 4 — Source data Fig. 3 [file 44319_2024_324_MOESM4_ESM.zip › fig 3b.csv]

	No inhibitor	No inhibitor	No inhibitor	No inhibitor	BAY-11	BAY-12	BAY-13	BAY-14
Mock	1.03785775	1.04015105	1.00063867	1.00619254	1.61433682	2.83484867	2.40522484
IL-12	57.0752789	25.8393443	22.5660258	31.438073	80.1008296	57.7832172	52.3888053	26.8223131
IL-12+IL-2	149.89171	250.539245	73.0315148	187.558833	60.1883061	50.3493028	30.3597629	41.6602651
