# Supplementary material for: Interleukin-2-mediated NF-κB-dependent mRNA splicing modulates interferon gamma protein production
Source: EMBO Rep. 2024 Nov 22;26(1):16–35. doi: 10.1038/s44319-024-00324-1 (PMC11724048; doi:10.1038/s44319-024-00324-1)
Supplement: Supplementary file 4 — Source data Fig. 3 [file 44319_2024_324_MOESM4_ESM.zip › fig 3d.csv]

	No treatment	No treatment	No treatment	No treatment	Mock + ActD+ BAY11	Mock + ActD+ BAY11	Mock + ActD+ BAY11	Mock + ActD+ BAY11
Mock	1.05717538	1.02073903	1.01829269	1.01332898	1.00557974	1.00736771	1.01043502	1.00564457
IL-12	15.23620680	24.09215000	30.00461770	44.82235970	27.00750980	35.71513890	37.09281270	30.92265820
IL-12 + IL-2	62.25204660	60.38598070	111.39328000	149.07574000	24.72645700	9.08593582	29.23608450	23.32699560
