# Supplementary material for: Interleukin-2-mediated NF-κB-dependent mRNA splicing modulates interferon gamma protein production
Source: EMBO Rep. 2024 Nov 22;26(1):16–35. doi: 10.1038/s44319-024-00324-1 (PMC11724048; doi:10.1038/s44319-024-00324-1)
Supplement: Supplementary file 4 — Source data Fig. 3 [file 44319_2024_324_MOESM4_ESM.zip › fig 3f.csv]

	Mock	Mock	Mock	ActD	ActD	ActD	ActD+Bay11	ActD+Bay11	ActD+Bay11
No treatment	1.0000000	1.0000000	1.0000000	1.0000000	1.0000000	1.0000000	1.0000000	1.0000000	1.0000000
IL-12	24.7927097	38.0513879	45.5233027	42.8648215	50.3884547	80.6833923	37.0036972	35.4751381	44.4710337
IL-12 + IL-2	138.2489080	206.9016050	152.9806560	180.6181380	138.1676850	128.6914930	44.8663272	37.3419087	35.7440284
