# Supplementary material for: Interleukin-2-mediated NF-κB-dependent mRNA splicing modulates interferon gamma protein production
Source: EMBO Rep. 2024 Nov 22;26(1):16–35. doi: 10.1038/s44319-024-00324-1 (PMC11724048; doi:10.1038/s44319-024-00324-1)
Supplement: Supplementary file 4 — Source data Fig. 3 [file 44319_2024_324_MOESM4_ESM.zip › fig 3g numerical data.csv]

	Mock	Mock	Mock	IL-12	IL-12	IL-12	IL-12 + IL-2	IL-12 + IL-2	IL-12 + IL-2
Mock	17744.25	18334.75	21100.5	27804.5	30592.5	29774.25	37899.25	39385.75	45277.00
Afu	14731.00	15729.00	18886.0	22822.5	21804.0	28666.25	25593.25	26432.50	23594.75
