# Supplementary material for: Interleukin-2-mediated NF-κB-dependent mRNA splicing modulates interferon gamma protein production
Source: EMBO Rep. 2024 Nov 22;26(1):16–35. doi: 10.1038/s44319-024-00324-1 (PMC11724048; doi:10.1038/s44319-024-00324-1)
Supplement: Supplementary file 4 — Source data Fig. 3 [file 44319_2024_324_MOESM4_ESM.zip › fig 3h relative expression qpcr data.csv]

	Mock	Mock	Mock	Afu	Afu	Afu
Mock	1.07574894	1.01563288	1.00081614	0.71094324	1.20024959	0.86071128
IL-12	39.59949160	67.15469800	64.50776180	26.09835590	34.16752960	39.66769070
IL-12 + IL-2	83.82667840	119.45107500	120.40613600	39.37024540	66.83525880	66.44008920
