# Supplementary material for: Interleukin-2-mediated NF-κB-dependent mRNA splicing modulates interferon gamma protein production
Source: EMBO Rep. 2024 Nov 22;26(1):16–35. doi: 10.1038/s44319-024-00324-1 (PMC11724048; doi:10.1038/s44319-024-00324-1)
Supplement: Supplementary file 5 — Source data Fig. 4 [file 44319_2024_324_MOESM5_ESM.zip]

Archive with 22 entries (20 files):
- 4D/
- __MACOSX/._4D
- 4D/fig 4d intron 2.csv
- __MACOSX/4D/._fig 4d intron 2.csv
- 4D/fig 4d intron 1.csv
- __MACOSX/4D/._fig 4d intron 1.csv
- 4G/
- __MACOSX/._4G
- 4G/fig 4g intron 2.csv
- __MACOSX/4G/._fig 4g intron 2.csv
- 4G/fig 4g intron 1.csv
- __MACOSX/4G/._fig 4g intron 1.csv
- fig 4a.csv
- __MACOSX/._fig 4a.csv
- fig 4b.csv
- __MACOSX/._fig 4b.csv
- fig 4c.csv
- __MACOSX/._fig 4c.csv
- fig 4e.csv
- __MACOSX/._fig 4e.csv
- fig 4f.csv
- __MACOSX/._fig 4f.csv
