# Supplementary material for: Interleukin-2-mediated NF-κB-dependent mRNA splicing modulates interferon gamma protein production
Source: EMBO Rep. 2024 Nov 22;26(1):16–35. doi: 10.1038/s44319-024-00324-1 (PMC11724048; doi:10.1038/s44319-024-00324-1)
Supplement: Supplementary file 5 — Source data Fig. 4 [file 44319_2024_324_MOESM5_ESM.zip › 4D/fig 4d intron 2.csv]

IL-12	IL-12	IL-12	IL12 + PMA	IL12 + PMA	IL12 + PMA	IL12 + Ionomycin	IL12 + Ionomycin	IL12 + Ionomycin
1.00342754	1.00251001	1.00045902	0.29773137	0.13965315	0.18740363	1.17020181	1.52119873	1.80780875
