# Supplementary material for: Interleukin-2-mediated NF-κB-dependent mRNA splicing modulates interferon gamma protein production
Source: EMBO Rep. 2024 Nov 22;26(1):16–35. doi: 10.1038/s44319-024-00324-1 (PMC11724048; doi:10.1038/s44319-024-00324-1)
Supplement: Supplementary file 5 — Source data Fig. 4 [file 44319_2024_324_MOESM5_ESM.zip › 4G/fig 4g intron 2.csv]

	No treatment	No treatment	No treatment	BAY-11	BAY-11	BAY-11
IL-12	1.00611328	1.01751399	1.01033173	1.00007683	1.03196630	1.06061671
IL-12+ PMA	0.47750498	0.15271986	0.13242011	6.19599738	1.83303354	2.54060373
