# Supplementary material for: Interleukin-2-mediated NF-κB-dependent mRNA splicing modulates interferon gamma protein production
Source: EMBO Rep. 2024 Nov 22;26(1):16–35. doi: 10.1038/s44319-024-00324-1 (PMC11724048; doi:10.1038/s44319-024-00324-1)
Supplement: Supplementary file 5 — Source data Fig. 4 [file 44319_2024_324_MOESM5_ESM.zip › fig 4a.csv]

Mock	4885.5	4071.0	4340.0
IL-2	11036.5	7415.5	5928.5
IL-12	58353.5	55619.0	46432.5
IL-12+IL-2	122749.0	188369.0	130733.5
PMA	46689.0	46137.5	46871.5
PMA + IL-12	129384.5	148836.0	147979.5
