# Supplementary material for: Interleukin-2-mediated NF-κB-dependent mRNA splicing modulates interferon gamma protein production
Source: EMBO Rep. 2024 Nov 22;26(1):16–35. doi: 10.1038/s44319-024-00324-1 (PMC11724048; doi:10.1038/s44319-024-00324-1)
Supplement: Supplementary file 5 — Source data Fig. 4 [file 44319_2024_324_MOESM5_ESM.zip › fig 4b.csv]

Mock	Mock	Mock	IL-12	IL-12	IL-12	PMA	PMA	PMA	Iono	Iono	Iono	PMA + IL-12	PMA + IL-12	PMA + IL-12	Iono + IL-12	Iono + IL-12	Iono + IL-12
108097.8	107473.5	103735	358633.8	346923.5	359599.8	163203.8	192436.3	196305	105561.8	104317.3	97486.25	417882.5	472006.3	476814	350175.3	352613.3	336798
