# Supplementary material for: Interleukin-2-mediated NF-κB-dependent mRNA splicing modulates interferon gamma protein production
Source: EMBO Rep. 2024 Nov 22;26(1):16–35. doi: 10.1038/s44319-024-00324-1 (PMC11724048; doi:10.1038/s44319-024-00324-1)
Supplement: Supplementary file 5 — Source data Fig. 4 [file 44319_2024_324_MOESM5_ESM.zip › fig 4c.csv]

	Mock	Mock	Mock	PMA	PMA	PMA	Iono	Iono	Iono	IL-12	IL-12	IL-12	IL12 + PMA	IL12 + PMA	IL12 + PMA	IL12 + Ionomycin	IL12 + Ionomycin	IL12 + Ionomycin
Mock	1.00482301	1.01820351	1.00643955	13.19037230	50.44612470	21.62294760	6.06820550	9.23131332	6.79210980	45.26828430	49.16846750	46.66349780	627.33992700	1086.09927000	814.78819100	54.11680810	83.33616060	111.10953200
