# Supplementary material for: Interleukin-2-mediated NF-κB-dependent mRNA splicing modulates interferon gamma protein production
Source: EMBO Rep. 2024 Nov 22;26(1):16–35. doi: 10.1038/s44319-024-00324-1 (PMC11724048; doi:10.1038/s44319-024-00324-1)
Supplement: Supplementary file 5 — Source data Fig. 4 [file 44319_2024_324_MOESM5_ESM.zip › fig 4e.csv]

	No treatment	No treatment	No treatment	BAY-11	BAY-11	BAY-11
Mock	1701.0	1665.0	2150.0	1981.5	1520.5	1794.5
IL-12	19904.5	15742.5	12545.5	7891.5	7402.5	5001.0
IL-12 + PMA	29854.5	21080.0	25301.5	12112.5	6578.5	6070.5
