# Supplementary material for: Interleukin-2-mediated NF-κB-dependent mRNA splicing modulates interferon gamma protein production
Source: EMBO Rep. 2024 Nov 22;26(1):16–35. doi: 10.1038/s44319-024-00324-1 (PMC11724048; doi:10.1038/s44319-024-00324-1)
Supplement: Supplementary file 5 — Source data Fig. 4 [file 44319_2024_324_MOESM5_ESM.zip › fig 4f.csv]

	No inhibitor	No inhibitor	No inhibitor	BAY-11	BAY-11	BAY-11
Mock	1.01250483	1.02675561	1.05565531	1.00121664	1.04090877	1.01470785
IL-12	18.48736060	61.11731570	36.99198950	7.54878260	70.60298320	32.18999250
IL-12 + PMA	275.73971000	596.84924100	379.71693600	11.91758140	36.95418150	34.41390670
